# Supplementary material for: Automated and Low Computational Cost Thermo-Mechanical Simulation of Arbitrary GMAW T-Joint Welds Using a Moving Heat Source
Source: Materials (Basel). 2026 Mar 6;19(5):1021. doi: 10.3390/ma19051021 (PMC12985572; doi:10.3390/ma19051021)
Supplement: Supplementary file 1 [file materials-19-01021-s001.zip]

Archive with 2 entries (2 files):
- materials-4134382-supplementary.pdf
- materials-4134382-winmail.dat
